# Supplementary material for: Mortality risk of carbapenem-resistant hypervirulent Klebsiella pneumoniae vs. classical CR-KP: a systematic review and meta-analysis
Source: Front Public Health. 2025 Nov 6;13:1680292. doi: 10.3389/fpubh.2025.1680292 (PMC12631208; doi:10.3389/fpubh.2025.1680292)
Supplement: Supplementary file 1 [file Supplementary_file_1.xlsx]

## Sheet: S1
Databases	The search formula
Pubmed	(("Klebsiella pneumoniae"[Mesh] OR "Klebsiella pneumoniae"[Title/Abstract] OR "K. pneumoniae"[Title/Abstract]) AND ("carbapenem-resistan*"[Title/Abstract] OR "carbapenemase-produc*"[Title/Abstract] OR "CRE"[Title/Abstract] OR "CRKP"[Title/Abstract] OR "KPC"[Title/Abstract] OR "NDM"[Title/Abstract] OR "OXA-48"[Title/Abstract] OR "OXA-181"[Title/Abstract] OR "IMP"[Title/Abstract] OR "VIM"[Title/Abs…
Embase	1. 'klebsiella pneumoniae'/exp OR 'klebsiella pneumoniae':ti,ab OR 'k. pneumoniae':ti,ab 2. 'carbapenem resistance'/exp OR 'carbapenem-resistan*':ti,ab OR 'carbapenemase-produc*':ti,ab OR 'carbapenemase'/exp OR 'cre':ti,ab OR 'crkp':ti,ab OR 'kpc':ti,ab OR 'ndm':ti,ab OR 'oxa-48':ti,ab OR 'oxa-181':ti,ab OR 'imp':ti,ab OR 'vim':ti,ab OR 'dim':ti,ab OR 'gim':ti,ab OR 'sim':ti,ab 3. 'hypervirulent'…
Web of science	TS=(("Klebsiella pneumoniae" OR "K. pneumoniae") AND ("carbapenem-resistan*" OR "carbapenemase-produc*" OR "CRE" OR "CRKP" OR "KPC" OR "NDM" OR "OXA-48" OR "OXA-181" OR "IMP" OR "VIM" OR "DIM" OR "GIM" OR "SIM") AND ("hypervirulen*" OR "hvKP" OR "rmpA" OR "rmpA2" OR "iucA" OR "iroB" OR "aerobactin" OR "peg-344" OR "string test" OR "hyperviscous" OR "virulence factor*") AND ("mortality" OR "death"…
Scopus	(TITLE-ABS-KEY("Klebsiella pneumoniae" OR "K. pneumoniae") AND TITLE-ABS-KEY("carbapenem-resistan*" OR "carbapenemase-produc*" OR "CRE" OR "CRKP" OR "KPC" OR "NDM" OR "OXA-48" OR "OXA-181" OR "IMP" OR "VIM" OR "DIM" OR "GIM" OR "SIM") AND (TITLE-ABS-KEY("hypervirulen*" OR "hvKP" OR "rmpA" OR "rmpA2" OR "iucA" OR "iroB" OR "aerobactin" OR "peg-344" OR "string test" OR "hyperviscous" OR "virulence …

## Sheet: S2
Basic information					Study characteristics					CR-hvKP							CR-cKP
Title	Author (Published year)	Country	Research type	Hospital	Collection date	Department	Infection type	hvKP definition standard	Virulence genes used to define hvKP	Death number	Total number	Age	Male/Female	Underlying diseases	Comorbidities	Treatment	Death number	Total number	Age	Male/Female	Underlying diseases	Comorbidities	Treatment	Mortality timepoints
Clinical and molecular characteristics of carbapenem-resistant hypermucoviscous Klebsiella pneumoniae isolated from bloodstream infection in ICU patients	Du, et al. (2020)	China	Cross-sectional analysis	The First Affiliated Hospital of Nanchang University, Jiangxi, China	2016.1-2018.12	ICU	Bloodstream	string test	NA	13	14	NA	13/1	Diabetes (n = 6)	NA	NA	15	26	NA	18/8	Diabetes (n = 2)	NA	NA	in-hospital
Analysis of molecular and clinical characteristics of carbapenem‐resistant hypervirulent Klebsiella pneumoniae in the intensive care unit	Lei, et al. (2022)	China	Cross-sectional analysis	The Second Affiliated Hospital of Xi′an Jiaotong University, Shaanxi, China	2020.5-2021.3	ICU	Respiratory tract and bloodstream	virulence genes	Both rmpA and iutA	5	7	NA	4/3	Diabetes (n = 2) Hypertension (n = 4) Tumour (n = 1) Disease of respiratory system (n = 7) Disease of digestive system (n = 1) Diseases of urinary system (n = 2)	NA	Invasive procedure (n = 7)	9	42	NA	30/12	Diabetes (n = 8) Hypertension (n = 13) Tumour (n = 3) Disease of respiratory system (n = 32) Disease of digestive system (n = 16) Diseases of urinary system (n = 16)	NA	Invasive procedure (n = 16)	in-hospital
Risk factors and clinical outcomes of hypervirulent Klebsiella pneumoniae induced bloodstream infections	Li, et al. (2017)	China	Cross-sectional analysis	Jinling Hospital, Medical School of Nanjing University, Jiangsu, China	2015.9-2016.12	ICU and Community	Bloodstream	virulence genes	Both p-rmpA and iucA	11	20	NA	NA	NA	NA	NA	34	64	NA	NA	NA	NA	NA	30-day
Characteristics of ST11 KPC-2-producing carbapenem-resistant hypervirulent Klebsiella pneumoniae causing nosocomial infection in a Chinese hospital	Ouyang, et al. (2021)	China	Cross-sectional analysis	Hunan Provincial People’s Hospital, Hunan, China	2018.1-2018.12	HSD, Hepatobiliary Surgery, Neurological Surgery, Nephrology	Respiratory tract, biliary tract, enterocoelia, bloodstream, etc	virulence genes	Any one of iucA, iroN, rmpA, rmpA2	7	41	57.1 ± 18.1	30/11	Diabetes (n = 7) Disease of cardiovascular system (n = 1) Disease of respiratory system (n = 3) Chronic hepatitis/cirrhosis (n = 3) Diseases of urinary system (n = 1)	NA	Puncture/venous catheterization (n = 19) Mechanical ventilation (n = 13) Surgical history (n = 27)	5	21	56.9 ± 23.5	11/10	Diabetes (n = 1) Disease of cardiovascular system (n = 2) Disease of respiratory system (n = 4) Chronic hepatitis/cirrhosis (n = 1) Diseases of urinary system (n = 0)	NA	Puncture/venous catheterization (n = 11) Mechanical ventilation (n = 5) Surgical history (n = 11)	in-hospital
Infections Caused by Carbapenemase-Producing Klebsiella pneumoniae: Microbiological Characteristics and Risk Factors	Pan, et al. (2019)	China	Cross-sectional analysis	First Affiliated Hospital of Zhejiang University, Zhejiang, China.	2014	ICU, Hepatobiliary surgery, Infectious diseases, and Others	Bloodstream, drainage fluid, urine, bile, excretion, etc	string test	NA	9	15	NA	NA	NA	NA	NA	29	51	NA	NA	NA	NA	NA	in-hospital
Extremely High Mortality Rates in Patients with Carbapenem- resistant, Hypermucoviscous Klebsiella pneumoniae Blood Stream Infections	Shankar, et al. (2018)	India	Cross-sectional analysis	Christian Medical College, Vellore, Tamil Nadu	2015-2016	NA	Bloodstream	string test	NA	20	27	NA	NA	NA	NA	NA	29	59	NA	NA	NA	NA	NA	30-day
Emergence of Hypervirulent ST11-K64 Klebsiella pneumoniae Poses a Serious Clinical Threat in Older Patients	Wei, et al. (2022)	China	Cross-sectional analysis	Yueyang Hospital of Integrated Traditional Chinese and Western Medicine, Shanghai University of Traditional Chinese Medicine, Shanghai, China	2020.1-2020.12	ICU	Respiratory tract, urine, bloodstream, pus, puncture fluid, etc	virulence genes	Any one of rmpA, rmpA2, iucA, iroN, peg-344	21	51	85.0 (75.0, 88.0)	40/11	Diabetes (n = 26) Hypertension (n = 30) Tumour (n = 4) Brain disease (n = 25) Disease of cardiovascular system (n = 31) Disease of respiratory system (n = 47)	Liver abscess (n = 4)	Gastric tube placement (n = 41) Mechanical ventilation (n = 41) Central venous catheterization (n = 35)	15	29	78.0 (69.5, 86.0)	20/9	Diabetes (n = 16) Hypertension (n = 17) Tumour (n = 7) Brain disease (n = 16) Disease of cardiovascular system (n = 5) Disease of respiratory system (n = 28)	Liver abscess (n = 1)	Gastric tube placement (n = 28) Mechanical ventilation (n = 23) Central venous catheterization (n = 25)	in-hospital
Bloodstream infections caused by Klebsiella pneumoniae: prevalence of blaKPC, virulence factors and their impacts on clinical outcome	Xu, et al. (2018)	China	Cross-sectional analysis	The First Affiliated Hospital, College of Medicine, Zhejiang University, Zhejiang, China	2013.1-2015.12	Medical and ICU	Bloodstream	string test	NA	3	3	68.0 ± 19.2	2/1	Diseases of urinary system (n = 1) History of solid organ transplantation (n = 0) Diabetes (n = 0) Immunosuppression (n = 1)	Septic shock (n = 2) Multiple Organ dysfunction Syndrome (MODS) (n = 2)	Mechanical ventilation (n = 3)	39	92	57.4 ± 15.3	68/24	Diseases of urinary system (n = 31) History of solid organ transplantation (n = 21) Diabetes (n = 22) Immunosuppression (n = 45)	Septic shock (n = 46) Multiple Organ dysfunction Syndrome (MODS) (n = 37)	NA	14-day
Clinical Outcomes and Microbiological Characteristics of Sequence Type 11 Klebsiella pneumoniae Infection	Yang, et al. (2022)	China	Cross-sectional analysis	Peking University Third Hospital, Beijing, China	2017.1-2021.3	ICU, Emergency, Geriatric and Others	Respiratory tract, urine, bloodstream,drainage fluid, etc	virulence genes	Any one of peg-344, iroB, iucA, rmpA, rmpA2	10	31	80.0 ± 12.8	18/13	Pulmonary disease (n =12) Diabetes (n = 12) Cardiovascular disease (n = 29) Cerebrovascular disease (n = 21) Cancer (n = 4) Surgery within 3 months (n = 2) Digestive disease (n = 8) Urinary disease (n = 16) Antibiotic exposure within 90 days (n = 30)	NA	Usage of invasive catheters (n = 31) Central intravenous catheter (n = 20) Urinary catheter (n = 27) Endotracheal tube (n = 10) Gastrostomy tube (n = 27) Drainage tube (n = 8)	11	31	81.0 ± 10.7	19/12	Pulmonary disease (n = 9) Diabetes (n = 13) Cardiovascular disease (n = 28) Cerebrovascular disease (n = 21) Cancer (n = 6) Surgery within 3 months (n = 1) Digestive disease (n = 15) Urinary disease (n = 14) Antibiotic exposure within 90 days (n = 30)	NA	Usage of invasive catheters (n = 31) Central intravenous catheter (n = 19) Urinary catheter (n = 29) Endotracheal tube (n = 8) Gastrostomy tube (n = 29) Drainage tube (n = 6)	30-day
Clinical and Molecular Characterizations of Carbapenem- Resistant Klebsiella pneumoniae Causing Bloodstream Infection in a Chinese Hospital	Zhang, et al. (2022)	China	Cross-sectional analysis	Seventh Medical Center of Chinese PLA General Hospital, Beijing, China	2017-2020	ICU, Pediatric, and Others	Bloodstream	string test	NA	10	15	NA	NA	NA	NA	NA	20	131	NA	NA	NA	NA	NA	in-hospital

## Sheet: S3
Studies	Define the source	List inclusion/exclusion criteria	Indicate time period used for identifying patients	Whether subjects were consecutive	Whether subjective components were masked	Assessments for quality assurance	Explain exclusions from analysis	Assess or control confound	Explain how missing data were handled	Summarize response rates and completeness of data	Clarify follow-up data	Total (0-11)
Du, et al. (2020)	1	1	1	unclear	1	0	1	0	0	0	0	6
Lei, et al. (2022)	1	1	1	unclear	1	0	1	0	0	0	0	5
Li, et al. (2017)	1	1	1	unclear	1	0	1	1	0	0	0	6
Ouyang, et al. (2021)	1	1	1	unclear	1	0	1	0	0	0	0	5
Pan, et al. (2019)	1	1	1	unclear	1	0	1	0	0	0	0	5
Shankar, et al. (2018)	1	1	1	unclear	1	0	1	0	0	0	0	5
Wei, et al. (2022)	1	1	1	unclear	1	0	1	1	0	0	0	6
Xu, et al. (2018)	1	1	1	unclear	1	0	1	0	0	0	0	5
Yang, et al. (2022)	1	1	1	unclear	1	0	1	1	0	0	0	6
Zhang, et al. (2022)	1	1	1	unclear	1	0	1	1	0	0	0	6
